# Supplementary material for: An anti-influenza A virus microbial metabolite acts by degrading viral endonuclease PA
Source: Nat Commun. 2022 Apr 19;13:2079. doi: 10.1038/s41467-022-29690-x (PMC9019042; doi:10.1038/s41467-022-29690-x)
Supplement: Supplementary file 4 — Source Data [file 41467_2022_29690_MOESM4_ESM.xlsx]

## Sheet: Figure1.a
Figure1.a
				APL-16-5						APL-16-1
						APL-16-2

## Sheet: Figure1.b
Figure1.b
			Concentration(μM)	Gluc activity				Concentration(μM)	Gluc activity				Concentration(μM)	Gluc activity
				APL-16-5					APL-16-1					APL-16-2
				Data1	Data2	Data3			Data1	Data2	Data3			Data1	Data2	Data3
			0	1284683	1198711	1370655		0	1404830	1404830	1538551		0	299720	299720	280994
			0.075	1246565	1108374	1384755		0.075	1236135	1263518	1208752		1.56	289732	289732	270987
			0.15	1008431	1108942	1209452		0.15	1276534	1203524	1240029		3.125	249602	250827	250214
			0.3	696713	639562	582410		0.3	858373	668723	763548		6.25	209366	221723	215544
			0.625	377063	420722	464380		0.625	559741	559741	542200		12.5	203919	203919	193919
			1.25	149697	149697	159765		1.25	407577	407577	437889		25	160129	160129	180129
			2.5	135391	135391	138715		2.5	269623	203176	236400		50	129976	129976	140605
			5	117327	117327	142361		5	66455	66455	75718		100	18767	18767	36882
			10	12344	12344	12336		10	16119	16119	10173		150	13932	13932	12083
			20	12336	12344	12340		20	12057	12057	10357		200	8876	8876	8869

## Sheet: Figure1.c
Figure1.c
					Luciferase
				Hours post infection	DMSO				Ribavirin				APL-16-5
				-1-0	74991	59215	60520	58215	63084	63084	62436	63084	60168	60168	69968	60341
				0-2	33224	34586	35347	34834	34856	36019	26531	34579	36019	27337	29656	28677
				2-4	94534	92287	94534	92287	40670	62180	68670	42180	35883	57290	39883	59290
				4-6	66866	65201	58422	57607	63713	65636	68612	62612	37079	48681	29079	40681
				6-8	54016	52473	58337	47650	64508	58658	54508	50658	59355	46538	46538	46538

## Sheet: Figure1.d
Figure1.d
			Luciferase
			DMSO	Ribavirin-(30μM)	APL-16-2-(2μM)	APL-16-2-(10μM)	APL-16-5-(2μM)	APL-16-5-(10μM)
		Data1	568945	365342	552361	535210	281052	102365
		Data2	685452	354210	502635	512568	232564	116421
		Data3	687452	345621	565623	565421	299452	125654

## Sheet: Figure1.e
Figure1.e
			mRNA		Ct
					Target			GAPDH
					Data1	Data2	Data3	Data1	Data2	Data3
				NP	22.904	24.902	23.903	25.671	25.655	25.453
				DMSO	22.123	22.554	22.923	24.967	23.204	24.629
				Ribavirin (30μM)	22.175	22.452	23.356	24.118	22.42	24.187
				APL-16-5 (2μM)	22.547	22.773	22.173	24.205	22.342	22.881
				APL-16-5(10μM)	22.345	22.456	22.568	22.241	20.525	21.925
			cRNA		Ct
					Target			GAPDH
					Data1	Data2	Data3	Data1	Data2	Data3
				NP	22.907	24.912	23.908	25.677	25.665	25.453
				DMSO	22.121	22.546	22.921	24.986	23.192	24.471
				Ribavirin (30μM)	22.18	22.453	23.36	24.189	22.525	24.341
				APL-16-5 (2μM)	22.555	22.765	22.165	23.99	22.147	22.4
				APL-16-5(10μM)	22.355	22.437	22.502	23.119	20.93	22.202
			vRNA		Ct
					Target			GAPDH
					Data1	Data2	Data3	Data1	Data2	Data3
				NP	22.912	24.908	23.913	25.688	25.669	25.46
				DMSO	22.128	22.573	22.875	24.852	23.242	24.556
				Ribavirin (30μM)	22.189	22.446	23.379	24.34	22.485	24.154
				APL-16-5 (2μM)	22.563	22.754	22.169	23.647	22.1	22.409
				APL-16-5(10μM)	22.365	22.429	22.513	22.878	20.999	21.413

## Sheet: Figure2.a
Figure2.a

## Sheet: Figure2.b
Figure2.b

## Sheet: Figure2.c
Figure2.c
						DMSO	APL-16-5-(2μM)	APL-16-5-(10μM)
				0h	Data1	12365	16352	15324
					Data2	14232	15324	13034
					Data3	13205	13256	14987
				3h	Data1	12354	8638	3675
					Data2	12534	7965	4595
					Data3	11854	6867	4687
				9h	Data1	12354	6684	1687
					Data2	12684	4523	2365
					Data3	11574	4697	1578

## Sheet: Figure2.d
Figure2.d
				PA-luc
				DMSO			APL-16-5 (10μM)			APL-16-2(10μM)			APL-16-2(10μM)
			hours	Data1	Data2	Data3	Data1	Data2	Data3	Data1	Data2	Data3	Data1	Data2	Data3
			0	923658	968451	912354	923658	968451	912354	923658	968451	912354	968452	987452	963542
			3	865845	896574	874512	563245	587451	574125	965472	903274	865421	802354	765421	796542
			6	828545	812556	759664	354120	296541	354124	845675	857126	821475	536241	523641	412563
			9	802654	803254	765422	284522	275142	263584	820134	803254	815657	362412	384251	326854
			12	754123	710352	702584	146587	157462	135742	703254	742154	768452	201365	213654	254123
			15	657412	569874	538452	102354	114215	120547	635412	654127	532451	102365	123654	125654
			18	468551	587425	598745	36541	56845	62412	435128	412357	403687	85632	84253	84521
			21	365874	354125	312574	26571	21354	26547	269751	334571	358745	68542	56324	56241
			24	259874	231587	236874	10325	123541	14251	245769	214765	203687	52364	56542	56885

## Sheet: Figure2.e
Figure2.e
				PA remaining
			MG132(10μM)	0	0	10	10
			APL-16-5(10μM)	0	10	0	10
			Data1	12357	1301	12032	10236
			Data2	12563	1002	10023	11584
			Data3	10235	1350	12541	10987

[truncated: 62 more sheets: Figure2.f, Figure3.a, Figure3.b, Figure3.c, Figure3.d, Figure4.a, Figure4.b, Figure4.c, Figure4.d, Figure4.e, Figure4.f, Figure5.a, Figure5.b, Figure5.c, Figure5.d, Figure5.e, Figure5.f, Figure5.g, Figure5.h, Figure5.i …]
